# Supplementary material for: Proteomics of CKD progression in the chronic renal insufficiency cohort
Source: Nat Commun. 2023 Oct 10;14:6340. doi: 10.1038/s41467-023-41642-7 (PMC10564759; doi:10.1038/s41467-023-41642-7)
Supplement: Supplementary file 4 — Supplementary Data 1-16 [file 41467_2023_41642_MOESM4_ESM.xlsx]

## Sheet: Table of Contents
Supplementary Data Table of Contents
Table/Figure	Title
Table 1	Characteristics of CRIC Participants
Table 2	ARIC Baseline Characteristics and Calibration
Table 3	Twenty Proteins With the Highest HR’s for the Primary Outcome in CRIC and ARIC. Hazard ratios are per MAD unit. Biological functions and available drugs.
Table 4	Twenty Proteins With the Lowest HR’s for the Primary Outcome in CRIC and ARIC. Hazard ratios are per MAD unit. Biological functions and available drugs.
Table 5	Twenty Proteins With the Highest HR’s for the Primary Outcome in CRIC with Multivariable Adjustment. Hazard ratios are shown per log2 and per MAD unit.
Table 6	Twenty Proteins With the Lowest HR’s for the Primary Outcome in CRIC with Multivariable Adjustment. Hazard ratios are shown per log2 and per MAD unit.
Table 7	Mendelian Randomization
Table 8	Twenty Proteins Analyzed in CRIC Participants With and Without Diabetes
Table 9	Twenty Proteins Associated with Higher Risk 4-year eGFR Decline.
Table 10	Twenty Proteins Associated With Lower Risk of 4-Year eGFR Decline.
Table 11	65 Proteins in the 10-year Risk Model for the Primary Outcome of ESRD/50% eGFR Decline
Table 12	20 Proteins in the Risk Model for 4-Year eGFR Decline
Table 13	Risk Models Derived for Different Time Horizons
Table 14	Discrimination of Refit KFRE and Protein Models Using Race-Free eGFR for Study Outcomes
Table 15	Aptamers in Somascan V 4.0
Table 16	Proteins Excluded From the Analyses

## Sheet: Table 1
Supplementary Data Table 1
Characteristics of CRIC Participants
Characteristic	All participants	Primary outcome: 10-year ESRD or 50% decline in eGFR
		Event	No event
	N (%), Mean (±SD)
	(N=3235)	(N=1139)	(N=2096)
Age (years)	59.1 (±10.7)	57.2 (±11.0)	60.0 (±10.4)
Female gender	1440 (44.5%)	470 (41.3%)	970 (46.3%)
Race White	1563 (48.3%)	421 (37.0%)	1142 (54.5%)
African American	1336 (41.3%)	567 (49.8%)	769 (36.7%)
Other	336 (10.4%)	151 (13.3%)	185 (8.8%)
Hispanic ethnicity	351 (10.9%)	177 (15.5%)	174 (8.3%)
Hypertension	2868 (88.8%)	1089 (95.6%)	1779 (85.0%)
Diabetes	1584 (49.0%)	713 (62.6%)	871 (41.6%)
History of cardiovascular disease	1151 (35.6%)	458 (40.2%)	693 (33.1%)
History of coronary artery disease	744 (23.0%)	281 (24.7%)	463 (22.1%)
History of heart failure	328 (10.1%)	146 (12.8%)	182 (8.7%)
History of stroke	350 (10.8%)	137 (12.0%)	213 (10.2%)
Current tobacco use	396 (12.2%)	176 (15.5%)	220 (10.5%)
Number of antihypertensive medications	2.66 (1.5%)	3.1 (±1.5)	2.4 (±1.5)
Statins	1911 (59.3%)	715 (63.1%)	1196 (57.3%)
Diuretics	1922 (59.7%)	786 (69.4%)	1136 (54.4%)
ACE/ARB	2248 (70%)	847 (75%)	1401 (67%)
Systolic blood pressure (mmHg)	126.7 (±21.6)	134.8 (±22.9)	122.4 (±19.5)
Diastolic blood pressure (mmHg)	69.9 (±12.8)	72.0 (±13.7)	68.7 (±12.2)
Body mass index (kg/m2)	32.1 (±7.7)	32.9 (±8.1)	31.7 (±7.4)
eGFR (ml/min/1.73m2)	42.6 (±16.8)	32.7 (±13.3)	48.1 (±16.0)
Urinary protein to creatinine ratio (g/day)	0.1 [0.1, 0.7]	0.8 [0.3, 2.2]	0.1 [0.0, 0.2]
Albumin to creatine ratio (mg/g)	24.8 [6.3, 295]	389 [74.1, 1155]	10.4 [5.5, 42.7]
Total cholesterol (mg/dL)	181.8 (±43.5)	182.2 (±46.0)	181.6 (±42.1)
HDL-C (mg/dL)	48.5 (±15.8)	47.1 (±16.2)	49.3 (±15.6)
LDL-C (mg/dL)	99.6 (±34.5)	98.1 (±35.6)	100.3 (±33.9)
Triglycerides (mg/dL)	126.0 [89.0, 183.0]	135.5 [93.0, 196.0]	122.0 [87.0, 177.0]
Hemoglobin (g/dL)	12.8 (±1.8)	12.2 (±1.8)	13.2 (±1.7)
Serum albumin (g/dL)	4.1 (±0.4)	3.9 (±0.5)	4.1 (±0.4)
Hypertension defined as: systolic blood pressure ≥ 140 mmHg or diastolic blood pressure ≥90 mmHg or use anti-hypertensive at baseline or being classified as hypertension in the previous CRIC visit. Coronary heart disease defined as MI/prior revascularization. Antihypertensive medications include ACE inhibitors and angiotensin receptor blockers, beta blockers, and diuretics (loop diuretic, aldoste…

## Sheet: Table 2
Supplementary Data Table 2
Validation in ARIC				Calibration of the 65-protein risk model for ESRD or 50% eGFR decline
Characteristics for ARIC participants at Visit 3 with eGFR<60ml/min/1.73m2 (N=578)
Characteristic	Mean (SD) or N(%)
Age (years)	63.7 (±5.2)
Female	311 (53.8%)
White	395 (68.3%)
Black	183 (31.7%)
SBP (mmHg)	132.7 (±24.6)
DBP (mmHg)	71.5 (±12.1)
DM	185 (32.1%)
HTN	395 (68.9%)
Antihypertensive use	381 (66.4%)
BMI	30.3 (±6.2)
Current smoking	210 (36.8%)
Total cholesterol mmol/L	5.4 (±1.1)
HDL mmol/L	1.2 (±0.4)
eGFR (ml/min/1.72m2)	47.5 (±11.7)
Albuminuria (ACR>30mg/g)	136 (±33.6)
Events (Mean (±SD) 7.7 (±3.2) years)
ESRD	80			The CRIC 65-protein model for 50% eGFR decline/ESRD was adjusted to the baseline hazard in ARIC, but all the model coefficients from CRIC were retained in ARIC. Calibration was fair (Greenwood-Nam-D'Agostino test chi2=9.2, one-sided p-value=0.056).
50% decline eGFR	9

## Sheet: Table 3
Supplementary Data Table 3
Twenty Proteins With the Highest Hazard Ratios for the Primary Outcome in CRIC and ARIC
			CRIC		ARIC
UniProt	SeqId	Full Protein Name	HR (95%CI)	p	HR (95%CI)	p	Biological Function	Relevant drug
Q14508	11388-75	WAP four-disulfide core domain protein 2	1.51 (1.43,1.59)	7.83e-50	1.2 (1.08, 1.32)	0.00047	Glycoprotein; protease inhibitor. AKA Human epididymis protein 4 or MMP2. Mediator of renal fibrosis(1-3)
P19438	2654-19	Tumor necrosis factor receptor superfamily member 1A	1.47 (1.39,1.56)	1.45e-42	1.26 (1.14, 1.39)	6.15e-06	Inflammatory mediator; predicts ESRD(4) and incident CKD(5)	VB-111 (FDA approved, ovarian cancer)
P29317	4834-61	Ephrin type-A receptor 2	1.44 (1.38,1.5)	5.21e-60	1.25 (1.13, 1.37)	3.9e-06	Protein-tyrosine kinase; ongoing research to develop ephrins as therapeutic target(6)	CAR T Cell Therapy (FDA approved, hematologic malignancy)
O95633	3438-10	Follistatin-related protein 3	1.39 (1.32,1.47)	2.86e-36	1.23 (1.12, 1.35)	2.95e-05	Antagonist of bone morphogenetic proteins(7) such as GDF11
P02760	15453-3	Alpha-1-microglobulin	1.39 (1.32,1.46)	1.6656e-39	1.24 (1.11, 1.38)	8.87e-05	Antioxidant, binds and degrades heme
P84157	8005-1	Matrix-remodeling-associated protein 7	1.39 (1.33,1.45)	9.62e-52	1.2 (1.1, 1.31)	5.57e-05	ECM protein implicated in kidney fibrosis(8)	Prinomastat (Phase III trial NSCLC)
P41271	2944-66	Neuroblastoma suppressor of tumorigenicity 1	1.38 (1.32,1.44)	1.79e-50	1.21 (1.11, 1.33)	3.18e-05	Antagonist of bone morphogenetic proteins, associated with progression to ESRD(9)
Q96D42	9021-1	Hepatitis A virus cellular receptor 1/KIM1	1.37 (1.34,1.41)	4.98e-122	1.26 (1.18, 1.35)	4.8e-12	Marker of acute kidney injury(10)
Q01974	7861-9	Tyrosine-protein kinase transmembrane receptor ROR2	1.37 (1.31,1.43)	1e-44	1.22 (1.11, 1.34)	3.14e-05	Protein-tyrosine kinase	CCT301-38 (targeting ROR2) (FDA approval, Multiple myeloma)
P52798	2614-28	Ephrin-A4	1.36 (1.3,1.43)	3.15e-37	1.21 (1.11, 1.33)	4.1e-05	Protein-tyrosine kinase	CAR T Cell Therapy (FDA approved, hematologic malignancy)
Q2TAL6	15308-108	Brorin	1.34 (1.28,1.41)	1.68e-34	1.26 (1.15, 1.39)	2.21e-06	Antagonist of bone morphogenetic proteins; antagonists of BMP modulate the ECM(11)
Q86VZ4	15472-16	Low-density lipoprotein receptor-related protein 11	1.34 (1.28,1.4)	2.82e-37	1.26 (1.14, 1.4)	6.09e-06	Membrane protein related to lipid metabolism
Q6UY11	9359-9	Protein delta homolog 2	1.33 (1.28,1.39)	8.67e-44	1.21 (1.11, 1.32)	2.04e-05	Soluble form inhibits adipogenesis; may antagonizes NOTCH pathway(12)
P19235	19575-4	Erythropoietin receptor	1.33 (1.28,1.39)	3.41e-49	1.18 (1.08, 1.28)	0.000183	Cytokine receptor. Active in variety of tissues, including bone formation(13)
Q12907	9468-8	Vesicular integral-membrane protein VIP36	1.33 (1.27,1.39)	2.81e-35	1.21 (1.09, 1.33)	0.000304	Transport and secretion of glycoproteins
Q8IZJ1	7776-20	Netrin receptor UNC5B	1.33 (1.27,1.4)	7.63e-32	1.21 (1.1, 1.34)	7.71e-05	Inhibits vascular branching during angiogenesis
O43921	14124-6	Ephrin-A2	1.32 (1.26,1.39)	1.19e-28	1.25 (1.13, 1.38)	1.24e-05	Protein-tyrosine kinase	CAR T Cell Therapy (FDA approved, hematologic malignancy)
Q9GZX9	9234-8	Twisted gastrulation protein homolog 1	1.32 (1.26,1.37)	3.36e-38	1.25 (1.14, 1.37)	1.44e-06	Antagonist of bone morphogenetic proteins – such as BMP 7, which is protective against renal fibrosis(14)
Q8IZJ1	15394-79	Netrin receptor UNC5B	1.31 (1.26,1.37)	9.73e-34	1.22 (1.11, 1.35)	3.34e-05	Inhibits vascular branching during angiogenesis; active in diabetic kidney(15)
P52799	14131-37	Ephrin-B2	1.31 (1.25,1.37)	1.26e-29	1.19 (1.09, 1.31)	0.000228	Protein-tyrosine kinase; its role in angiogenesis after kidney injury may enhance recovery(16)	BVD-523 (Phase II trial solid tumor cancers)
P54760	15530-33	Ephrin type-B receptor 4	1.30 (1.25,1.36)	5.88e-35	1.26 (1.14, 1.4)	7.32e-06	Protein-tyrosine kinase; its role in angiogenesis after kidney injury may enhance recovery(16)	KD019 (Trials in progress, ADPKD, NSCLC)
Hazard ratios (HRs) are per MAD unit of protein, adjusted for eGFR, for the primary outcome 50% decline in eGFR or ESRD. Given that 40 proteins were carried forward from CRIC to ARIC, individual proteins were considered to validate at p<0.05/40=0.00125. All proteins in this table passed criteria for validation in ARIC. Druggable target search was performed using the Therapeutic Target Database, a…
Table 4 References 1. Chen P, Yang Q, Li X and Qin Y. Potential association between elevated serum human epididymis protein 4 and renal fibrosis: A systemic review and meta-analysis. Medicine (Baltimore). 2017;96:e7824. 2. LeBleu VS, Teng Y, O'Connell JT, Charytan D, Muller GA, Muller CA, Sugimoto H and Kalluri R. Identification of human epididymis protein-4 as a fibroblast-derived mediator of fi…

## Sheet: Table 4
Supplementalry Data Table 4
Twenty Proteins With the Lowest Hazard Ratios for the Primary Outcome in CRIC and ARIC
			CRIC		ARIC
UniProt	SeqId	Full Protein Name	HR (95%CI)	p	HR (95%CI)	p	Biological Function	Relevant drug
P04179	5008-51	Superoxide dismutase [Mn], mitochondrial	0.83 (0.79,0.88)	1.72e-13	0.94 (0.82, 1.08)	3.58e-01	MnSOD dysfunction may contribute to renal disease(1)	ISIS-SOD1; B11B067 (FDA approval - ALS)
Q8IUL8	8841-65	Cartilage intermediate layer protein 2	0.84 (0.8,0.87)	3.31e-15	0.74 (0.64, 0.87)	1.62e-04	CILP1 is thought to protect against fibrosis in the myocardium by inhibiting TGFB.(2)
Q96EU7	5735-54	C1GALT1-specific chaperone 1	0.85 (0.81,0.88)	1.2e-18	0.74 (0.64, 0.86)	1.00e-04	Variants in the C1GALT1 gene may predispose to IgA Nephropathy by way of glycosylation of IgA1 molecules(3)
P02768	18380-78	Serum albumin	0.85 (0.82,0.88)	8.22e-17	0.72 (0.63, 0.83)	1.63e-06	Inflammatory marker
P10912	2948-58	Growth hormone receptor	0.85 (0.81,0.9)	1.2e-10	0.91 (0.79, 1.05)	2.05e-01	Cytokine receptor in kidneys and elsewhere	Pegvisomant, macimorelin, tesamorelin (Pegvisomant approved for acromegaly; macimorelin - growth hormon deficiency; tesamorelin - visceral adiposity in HIV)
P11309	5359-65	Serine/threonine-protein kinase pim-1	0.85 (0.82,0.89)	4.22e-15	0.84 (0.73, 0.96)	1.19e-02	Proto-oncogene involved in cell apoptosis	SEL-24 (Approved for AML)
Q9UJ90	8908-14	Potassium voltage-gated channel subfamily E regulatory beta subunit 5	0.87 (0.84,0.9)	1.24e-15	0.88 (0.76, 1.01)	7.76e-02	Myocardial potassium channel
O75063	7198-197	Glycosaminoglycan xylosylkinase	0.87 (0.84,0.9)	1.06e-13	0.82 (0.71, 0.94)	4.32e-03	Phosphorylates proteoglycans that become mature glycosaminoglycans, including heparan sulfate and chondroitin sulfate
P00533	2677-1	Epidermal growth factor receptor	0.87 (0.82,0.92)	6.5e-07	0.84 (0.74, 0.95)	4.47e-03	EGFR activation may lead to tissue repair following acute kidney injury, or it may contribute to renal fibrosis and inflammation in diabetic nephropathy or glomurelonephritis.(4)	osimertinib (FDA approval: NSCLC)
Q10469	6909-40	Alpha-1,6-mannosyl-glycoprotein 2-beta-N-acetylglucosaminyltransferase	0.87 (0.84,0.91)	1.09e-11	0.93 (0.83, 1.04)	2.19e-01	Protein glycosylation in the extracellular matrix	Dihydropyrimidinone derivative 4 US9586945 (FDA approval: B cell lymphoma)
O75629	9357-4	Protein CREG1	0.87 (0.84,0.91)	3.7e-11	0.8 (0.7, 0.93)	2.50e-03	May be protective against age related kidney disease.(5)
O14929	19327-31	Histone acetyltransferase type B catalytic subunit	0.88 (0.84,0.92)	3.89e-09	0.91 (0.79, 1.05)	1.95e-01	Histone production and acetylation
P43652	4763-31	Afamin	0.88 (0.84,0.91)	3.72e-10	0.77 (0.65, 0.9)	1.31e-03	Carrier for soluble WNT proteins, many of which contribute to renal disease(6)
O60568	10612-18	Procollagen-lysine,2-oxoglutarate 5-dioxygenase 3	0.88 (0.85,0.91)	6.51e-11	0.88 (0.75, 1.02)	9.15e-02	Collagen modifying enzyme
P04155	9185-15	Trefoil factor 1	0.88 (0.85,0.91)	5.11e-12	1.02 (0.91, 1.14)	7.36e-01	Lectin that cross-links mucins and modulates thickness of mucosal layers	AG-013 (FDA approval: CML)
P05452	5701-81	Tetranectin	0.88 (0.85,0.92)	1.72e-09	0.85 (0.74, 0.99)	3.07e-02	Binds ECM components, modulates ECM(7)
P05026	13392-13	Sodium/potassium-transporting ATPase subunit beta-1	0.88 (0.85,0.92)	3.21e-08	0.86 (0.76, 0.98)	1.95e-02	regulates the number of sodium pumps in plasma membrane; functions in cell adhesion
O95156	9511-61	Neurexophilin-2	0.88 (0.85,0.92)	3.43e-11	1.03 (0.92, 1.15)	5.92e-01	Neuronal glycoprotein
P00450	17453-34	Ceruloplasmin	0.89 (0.85,0.92)	1.71e-09	0.96 (0.84, 1.09)	5.12e-01	Acute phase reactant, regulates nitric oxide activity(8)
O75356	4437-56	Ectonucleoside triphosphate diphosphohydrolase 5	0.89 (0.85,0.92)	2.22e-09	0.90 (0.77, 1.04)	1.47e-01	Hydrolyzes nucleoside diphosphates
Hazard ratios (HRs) are per MAD unit of protein, adjusted for eGFR, for the primary outcome 50% decline in eGFR or ESRD. Given that 40 proteins were carried forward from CRIC to ARIC, individual proteins were considered to validate at p<0.05/40=0.00125. Three proteins in bold passed criteria for validation in ARIC. Druggable target search was performed using the Therapeutic Target Database, at ht…
Table 5 References 1. Kitada M, Xu J, Ogura Y, Monno I and Koya D. Manganese Superoxide Dismutase Dysfunction and the Pathogenesis of Kidney Disease. Front Physiol. 2020;11:755. 2. van Nieuwenhoven FA, Munts C, Op't Veld RC, Gonzalez A, Diez J, Heymans S, Schroen B and van Bilsen M. Cartilage intermediate layer protein 1 (CILP1): A novel mediator of cardiac extracellular matrix remodelling. Sci R…

## Sheet: Table 5
Supplementary Data Table 5
Twenty Proteins With the Highest Hazard Ratios for the Primary Outcome in CRIC With Multivariable Adjustment
			Adjusted for eGFR			Full Adjustment			Adjusted for eGFR			Full Adjustment
UniProt	SeqId	Full Protein Name	HR per log2 (95%CI)	p	q	HR per log2 (95%CI)	p	q	HR per MAD (95%CI)	p	q	HR per MAD (95%CI)	p	q
Q9GZX9	9234-8	Twisted gastrulation protein homolog 1	4.95 (3.87,6.32)	1.89e-37	5.7e-35	2.8 (2.04,3.84)	1.52e-10	1.05e-07	1.32 (1.26,1.37)	3.36e-38	1.05e-35	1.2 (1.14,1.27)	5.72e-11	2.76e-08
P02760	15453-3	Alpha-1-microglobulin	4.55 (3.61,5.74)	6.59e-38	2.28e-35	1.41 (1.09,1.83)	8.32e-03	8.87e-02	1.39 (1.32,1.46)	1.66e-39	6.15e-37	1.09 (1.03,1.15)	5.05e-03	6.66e-02
Q92692	6245-4	Nectin-2	4.46 (3.51,5.66)	1.27e-34	2.91e-32	2.35 (1.78,3.09)	1.52e-09	4.88e-07	1.27 (1.22,1.31)	6.92e-36	1.59e-33	1.15 (1.1,1.2)	4.18e-10	1.44e-07
P52798	2614-28	Ephrin-A4	4.29 (3.43,5.36)	1.85e-37	5.7e-35	2.29 (1.76,2.98)	5.18e-10	2.50e-07	1.36 (1.3,1.43)	3.15e-37	8.45e-35	1.2 (1.14,1.27)	1.10e-10	4.41e-08
O95633	3438-10	Follistatin-related protein 3	4.26 (3.38,5.36)	6.31e-35	1.6e-32	2.69 (2.06,3.52)	4.68e-13	7.53e-10	1.39 (1.32,1.47)	2.86e-36	6.9e-34	1.27 (1.2,1.35)	1.39e-14	2.23e-11
Q86VZ4	15472-16	Low-density lipoprotein receptor-related protein 11	4.15 (3.32,5.18)	3.34e-36	8.95e-34	2.05 (1.6,2.61)	1.01e-08	2.04e-06	1.34 (1.28,1.4)	2.82e-37	8.02e-35	1.16 (1.1,1.22)	1.21e-08	1.83e-06
P29317	4834-61	Ephrin type-A receptor 2	3.98 (3.36,4.72)	2.48e-57	5.99e-54	1.98 (1.63,2.4)	5.07e-12	6.13e-09	1.44 (1.38,1.5)	5.21e-60	1.26e-56	1.2 (1.14,1.27)	2.22e-12	2.68e-09
P19438	2654-19	Tumor necrosis factor receptor superfamily member 1A	3.69 (3.06,4.46)	3.85e-42	2.06e-39	2.05 (1.66,2.54)	4.40e-11	3.81e-08	1.47 (1.39,1.56)	1.45e-42	6.39e-40	1.25 (1.17,1.33)	7.67e-12	7.41e-09
Q14508	11388-75	WAP four-disulfide core domain protein 2	3.54 (2.98,4.22)	6.5e-46	4.48e-43	2.35 (1.91,2.9)	8.87e-16	2.14e-12	1.51 (1.43,1.59)	7.83e-50	7.56e-47	1.32 (1.24,1.41)	7.08e-17	1.71e-13
B1AKI9	8355-80	Isthmin-1	3.48 (2.59,4.68)	1.49e-16	6.1e-15	1.66 (1.19,2.32)	2.82e-03	4.42e-02	1.14 (1.11,1.18)	6.35e-16	2.36e-14	1.06 (1.02,1.1)	4.05e-03	5.67e-02
P84157	8005-1	Matrix-remodeling-associated protein 7	3.45 (2.93,4.07)	2.46e-49	2.37e-46	1.82 (1.51,2.19)	1.93e-10	1.16e-07	1.39 (1.33,1.45)	9.62e-52	1.55e-48	1.17 (1.12,1.23)	7.39e-11	3.25e-08
O00548	5349-69	Delta-like protein 1	3.37 (2.7,4.21)	5.53e-27	7.04e-25	1.55 (1.19,2.01)	1.06e-03	2.25e-02	1.21 (1.17,1.26)	2.4e-25	2.53e-23	1.07 (1.02,1.12)	2.37e-03	3.91e-02
P15529	17682-1	Membrane cofactor protein	3.26 (2.56,4.15)	1.09e-21	8.46e-20	2.47 (1.89,3.24)	4.74e-11	3.81e-08	1.23 (1.18,1.28)	9.33e-22	6.83e-20	1.18 (1.12,1.23)	1.25e-11	1.01e-08
Q7Z4F1	16610-13	Low-density lipoprotein receptor-related protein 10	3.25 (2.58,4.09)	7.96e-24	8.35e-22	1.95 (1.5,2.54)	6.17e-07	6.21e-05	1.28 (1.22,1.34)	4.71e-26	5.29e-24	1.17 (1.11,1.23)	1.28e-08	1.87e-06
P19235	19575-4	Erythropoietin receptor	3.24 (2.77,3.77)	2.03e-50	2.45e-47	1.73 (1.44,2.07)	4.85e-09	1.17e-06	1.33 (1.28,1.39)	3.41e-49	2.74e-46	1.15 (1.1,1.2)	2.15e-09	4.15e-07
O43251	11462-8	RNA binding protein fox-1 homolog 2	3.21 (2.59,3.96)	4.51e-27	6.05e-25	1.66 (1.3,2.11)	5.17e-05	2.12e-03	1.22 (1.17,1.26)	1.27e-26	1.46e-24	1.09 (1.05,1.14)	4.29e-05	1.63e-03
Q01974	7861-9	Tyrosine-protein kinase transmembrane receptor ROR2	3.2 (2.73,3.75)	2.44e-46	1.97e-43	1.83 (1.51,2.22)	1.01e-09	3.48e-07	1.37 (1.31,1.43)	1e-44	6.05e-42	1.18 (1.12,1.25)	9.35e-10	2.77e-07
P50452	19130-81	Serpin B8	3.19 (2.68,3.8)	4.44e-39	1.65e-36	1.69 (1.38,2.07)	4.68e-07	5.14e-05	1.28 (1.23,1.32)	7.61e-41	3.06e-38	1.13 (1.08,1.18)	6.30e-08	6.84e-06
Q12841	13112-179	Follistatin-related protein 1	3.14 (2.3,4.3)	7.06e-13	2.01e-11	2.07 (1.47,2.91)	3.11e-05	1.46e-03	1.14 (1.1,1.18)	8e-14	2.46e-12	1.09 (1.05,1.13)	1.66e-05	7.36e-04
O43921	14124-6	Ephrin-A2	3.11 (2.53,3.83)	8.41e-27	1.04e-24	1.93 (1.53,2.43)	3.37e-08	5.42e-06	1.32 (1.26,1.39)	1.19e-28	1.59e-26	1.19 (1.12,1.26)	2.75e-09	4.97e-07
HR are per log2 or per MAD unit of protein. Bonferroni adjusted p value is 0.05/5000= 1x10-5. Q value is adjusted for FDR <0.05. Fully adjusted model includes age, gender, race, systolic blood pressure, tobacco use, body mass index, history of cardiovascular disease, eGFR, UPCR. All tests use two-sided, raw p-values.

## Sheet: Table 6
Supplementary Data Table 6
Twenty Proteins With the Lowest Hazard Ratios for the Primary Outcome in CRIC With Multivariable Adjustment
			Adjusted for eGFR			Full Adjustment			Adjusted for eGFR			Full Adjustment
UniProt	SeqId	Full Protein Name	HR per log2 (95%CI)	p	q	HR per log2 (95%CI)	p	q	HR per MAD (95%CI)	p	q	HR per MAD(95%CI)	p	q
P11309	5359-65	Serine/threonine-protein kinase pim-1	0.27 (0.2,0.37)	5.96e-16	2.32e-14	0.81 (0.58,1.14)	0.23	0.50	0.85 (0.82,0.89)	4.22e-15	1.41e-13	0.98 (0.94,1.02)	0.24	0.53
Q8WU20	13025-4	Fibroblast growth factor receptor substrate 2	0.35 (0.22,0.57)	2.54e-05	2.09e-04	0.72 (0.44,1.18)	0.20	0.47	0.93 (0.9,0.96)	2.90e-05	2.44e-04	0.98 (0.94,1.01)	0.16	0.44
Q6NX45	12760-34	Zinc finger protein 774	0.39 (0.26,0.57)	1.40e-06	1.52e-05	0.73 (0.49,1.11)	0.14	0.40	0.92 (0.89,0.95)	2.85e-06	3.04e-05	0.97 (0.94,1.01)	0.15	0.43
P02768	18380-78	Serum albumin	0.4 (0.33,0.49)	4.99e-18	2.36e-16	0.81 (0.62,1.04)	0.095	0.33	0.85 (0.82,0.88)	8.22e-17	3.40e-15	0.96 (0.92,1.01)	0.11	0.37
Q10469	6909-40	Alpha-1,6-mannosyl-glycoprotein 2-beta-N-acetylglucosaminyltransferase	0.41 (0.32,0.52)	2.63e-13	7.65e-12	0.91 (0.7,1.18)	0.48	0.71	0.87 (0.84,0.91)	1.09e-11	2.65e-10	0.99 (0.95,1.03)	0.48	0.73
O75063	7198-197	Glycosaminoglycan xylosylkinase	0.43 (0.34,0.53)	6.73e-14	2.14e-12	0.82 (0.62,1.07)	0.13	0.39	0.87 (0.84,0.9)	1.05e-13	3.20e-12	0.97 (0.93,1.01)	0.14	0.42
Q96RI1	8946-38	Bile acid receptor	0.43 (0.3,0.6)	6.75e-07	7.78e-06	0.82 (0.58,1.15)	0.25	0.53	0.92 (0.89,0.95)	1.05e-06	1.22e-05	0.98 (0.95,1.01)	0.17	0.45
Q5SZK8	7246-4	FRAS1-related extracellular matrix protein 2	0.43 (0.26,0.72)	1.44e-03	6.85e-03	1.23 (0.71,2.14)	0.46	0.70	0.94 (0.91,0.98)	1.47e-03	7.06e-03	1.01 (0.98,1.05)	0.50	0.74
Q99418	12533-135	Cytohesin-2	0.44 (0.3,0.64)	2.10e-05	1.76e-04	0.91 (0.61,1.35)	0.64	0.82	0.93 (0.9,0.96)	1.84e-05	1.66e-04	0.99 (0.96,1.02)	0.55	0.76
Q9Y5G3	11872-9	Protocadherin gamma-B1	0.45 (0.35,0.57)	1.99e-10	4.32e-09	0.8 (0.62,1.03)	0.079	0.30	0.89 (0.86,0.93)	3.85e-09	6.76e-08	0.96 (0.93,1)	0.059	0.28
Q96EU7	5735-54	C1GALT1-specific chaperone 1	0.45 (0.37,0.54)	1.55e-16	6.29e-15	0.72 (0.57,0.92)	0.0092	0.094	0.85 (0.81,0.88)	1.19e-18	5.71e-17	0.94 (0.9,0.99)	0.011	0.11
P59665	19579-5	Neutrophil defensin 1	0.46 (0.32,0.65)	1.88e-05	1.60e-04	0.82 (0.57,1.18)	0.27	0.55	0.93 (0.9,0.96)	3.21e-05	2.68e-04	0.98 (0.95,1.01)	0.24	0.53
Q8IZP7	18896-23	Heparan-sulfate 6-O-sulfotransferase 3	0.46 (0.36,0.6)	3.17e-09	5.65e-08	1.38 (1.02,1.86)	0.036	0.20	0.89 (0.85,0.93)	3.22e-08	4.78e-07	1.05 (1,1.1)	0.043	0.23
P04179	5008-51	Superoxide dismutase [Mn], mitochondrial	0.47 (0.39,0.56)	2.92e-16	1.17e-14	0.95 (0.79,1.15)	0.63	0.82	0.83 (0.79,0.88)	1.72e-13	4.98e-12	0.98 (0.94,1.03)	0.46	0.72
Q9H7X2	8366-19	Uncharacterized protein C1orf115	0.47 (0.34,0.64)	2.80e-06	2.86e-05	0.87 (0.63,1.21)	0.41	0.66	0.93 (0.9,0.96)	6.67e-06	6.49e-05	0.98 (0.95,1.02)	0.37	0.64
Q9UMX1	17468-1	Suppressor of fused homolog	0.47 (0.35,0.63)	5.59e-07	6.60e-06	0.87 (0.64,1.19)	0.39	0.65	0.91 (0.88,0.94)	6.56e-07	7.91e-06	0.98 (0.94,1.02)	0.30	0.58
O14672	8654-13	Disintegrin and metalloproteinase domain-containing protein 10	0.48 (0.36,0.64)	4.54e-07	5.49e-06	0.63 (0.47,0.86)	0.0037	0.053	0.92 (0.89,0.95)	6.81e-07	8.14e-06	0.95 (0.92,0.98)	0.0041	0.058
Q9BWE0	13554-78	Replication initiator 1	0.49 (0.33,0.73)	4.58e-04	2.57e-03	0.84 (0.56,1.26)	0.40	0.66	0.95 (0.92,0.98)	5.88e-04	3.29e-03	0.99 (0.95,1.02)	0.36	0.63
Q9UNA0	3168-8	A disintegrin and metalloproteinase with thrombospondin motifs 5	0.49 (0.38,0.63)	3.74e-08	5.50e-07	1.17 (0.87,1.58)	0.29	0.57	0.91 (0.88,0.94)	1.46e-07	1.97e-06	1.02 (0.98,1.06)	0.31	0.59
O75629	9357-4	Protein CREG1	0.5 (0.41,0.6)	8.15e-14	2.51e-12	0.91 (0.75,1.11)	0.36	0.62	0.87 (0.84,0.91)	3.70e-11	8.47e-10	0.99 (0.95,1.03)	0.50	0.74
HR are per log2 or MAD unit of protein. Bonferroni adjusted p value is 0.05/5000= 1x10-5. Q value is adjusted for FDR <0.05. Fully adjusted model includes age, gender, race, systolic blood pressure, tobacco use, body mass index, history of cardiovascular disease, eGFR, UPCR. All tests use two-sided, raw p-values.

## Sheet: Table 7
Supplementary Data Table 7: Mendelian Randomization
MR associations with nominal or higher significance in three GWAS: eGFRdecline, Rapid3 and CKDi25. Bold = MR significant after correction for multiple tests. (CRIC: 24 tests, p<0.002 is significant. deCODE: 45 tests, p<0.001 is significant) All tests use two-sided, raw p-values.
Uniprot	seqID	Available drug	Protein	Full Protein Name	Variant	pQTL found in deCODE or CRIC	Protein-CKD progression, primary outcome in CRIC HR per log2 adj for eGFR (95% CI); p value			eGFR(% difference eGFR, p-value)		Rapid3 (OR, p-value)		CKDi25 (OR, p-value)
Q6UY11	9359-9		EGFL9	protein delta homolog 2	rs2125739	CRIC	2.62	(2.27,3.01)	3.66e-41	0.826873	1.89761e-06
Q6UY11	9359-9		EGFL9		rs2125739	deCODE	2.62	(2.27,3.01)	3.66e-41	1.07125	1.89761e-06
Q86VZ4	15472-16		LRP11	low-density lipoprotein receptor-related protein 11	rs9689036	CRIC	4.15	(3.32,5.18)	3.34e-36	0.182479	0.000155749
Q86VZ4	15472-16		LRP11		rs13205080|rs57894361|rs60226016|rs7757972|rs9479810|rs952414	deCODE	4.15	(3.32,5.18)	3.34e-36	0.200497	0.00100563
P27930	14133-93	GSK-1827771	IL-1 sRII	Interleukin-1 receptor type 2	rs2310170	CRIC	0.62	(0.528,0.735)	1.98e-08	-0.225437	0.00131567
P27930	14133-93		IL-1 sRII		rs4851521|rs78013647	deCODE	0.62	(0.528,0.735)	1.98e-08	-0.271854	0.00171272
P27930	14133-93		IL-1 sRII		rs4851521|rs78013647	deCODE	0.62	(0.528,0.735)	1.98e-08					1.12944	0.00168438
P27930	14133-93		IL-1 sRII		rs2310170	CRIC	0.62	(0.528,0.735)	1.98e-08			1.03814	0.04445
P27930	14133-93		IL-1 sRII		rs4851521|rs78013647	deCODE	0.62	(0.528,0.735)	1.98e-08			1.06951	0.00550689
P02760	15453-3		a1-Microglobulin	alpha-1 microglobulin	rs10982054	CRIC	4.55	(3.61,5.74)	6.59e-38	0.574384	0.00170001
MXRA7	8005-1		MXRA7	Matrix remodeling associated 7	rs1558251|rs7219390	deCODE	3.45	(2.93,4.07)	2.46e-49			1.06111	1.15196e-05
MXRA7	8005-1		MXRA7		rs1558251	CRIC	3.45	(2.93,4.07)	2.46e-49	0.369294	0.00950557
MXRA7	8005-1		MXRA7		rs1558251|rs7219390	deCODE	3.45	(2.93,4.07)	2.46e-49	0.349748	0.00392784
MXRA7	8005-1		MXRA7		rs1558251	CRIC	3.45	(2.93,4.07)	2.46e-49			1.08371	0.04291
Q12805	8480-29		FBLN3	Fibulin 3	rs1346790	deCODE	2.88	(2.37,3.49)	9.54e-27	-1.31761	7.02384e-05
Q12805	8480-29		FBLN3		rs6755214	CRIC	2.88	(2.37,3.49)	9.54e-27					1.2329	0.0009142
Q12805	8480-29		FBLN3		rs6755214	CRIC	2.88	(2.37,3.49)	9.54e-27	-0.387457	0.0228094
Q12805	8480-29		FBLN3		rs1346790	deCODE	2.88	(2.37,3.49)	9.54e-27			1.22201	0.03514
Q8NHL6	5090-49		ILT-2	Leukocyte immunoglobulin-like receptor subfamily B member 1	rs112988186|rs138131257|rs2363868|rs35534776|rs8101073	deCODE	0.91	(0.877,0.953)	2.68e-05			0.984419	1.55273e-05
P09237	2789-26	Prinomastat	MMP-7	matrix metalloproteinase 7	rs10750646|rs11568819|rs1711431|rs17878383|rs1943779|rs4754852|rs68181448	deCODE	1.1	(1.06,1.14)	2.24e-07			1.08808	0.000707222
Q8IUL8	8841-65		CILP2	cartilage intermediate layer protein 2	rs10402308	deCODE	0.57	(0.503,0.639)	1.53e-20	1.86595	0.00122286
P46531	5107-7	LY3039478	Notch 1	Neurogenic locus notch homolog protein 1	rs9411207|rs9411257	deCODE	0.53	(0.375,0.743)	2.55e-04	0.769443	0.023825
P46531	5107-7		Notch 1		rs9411207|rs9411257	deCODE	0.53	(0.375,0.743)	2.55e-04					1.32616	0.0129299
Q96D42	9021-1		TIM-1	Type 1 membrane protein, AKA Kidney Injury Molecule 1	rs13173581|rs4704838|rs56084311	deCODE	2.31	(2.15,2.48)	3.33e-116	0.199195	0.0303457
Q12907	9468-8		MBL2	Lectin, mannose-binding 2/VIP36		deCODE	2.92	(2.38,3.58)	1.27e-24	-0.750172	0.0340621
O95633	3438-10		FSTL3	Follistatin like protein 3	rs4919820	CRIC	4.26	(3.38,5.36)	6.31e-35					0.791876	0.01013
P40394	11377-19		ADH7	alcohol dehydrogenase 7	rs113954211	CRIC	0.81	(0.705,0.924)	1.91e-03					0.882661	0.03207
P40394	11377-19		ADH7		rs1573496	deCODE	0.81	(0.705,0.924)	1.91e-03					0.819725	0.004014
P14384	9416-77		CBPM	Carboxypeptidase M	rs10784750	CRIC	0.77	(0.683,0.871)	2.99e-05					1.20359	0.03478
O00241	6247-9		SIRB1	Signal-regulatory protein beta-1	rs12480515|rs2253698|rs2746603|rs41275422|rs4471947|rs6135335|rs62189067	deCODE	1.43	(1.31,1.55)	6.02e-17					1.02023	0.00488667
Q9GZX9	9234-8		TWSG1	Twisted gastrulation protein homolog 1	rs12150688|rs62087497	deCODE	4.95	(3.87,6.32)	1.89e-37					0.709611	0.00783306
Q9UBX5	15585-304		fibulin 5	Fibulin 5	rs2430349|rs72705373	deCODE	2.82	(2.3,3.46)	1.96e-23			0.771062	0.0430823

## Sheet: Table 8
Supplementary Data Table 8
Twenty Proteins Analyzed in CRIC Participants With and Without Diabetes
Uniprot	SeqId	Protein Name	HR (95% CI)	p-value	HR (95% CI)	p-value	Interaction p-value for DM
			DM		No DM
			N= 1431 (526 events)		N=1539 (293 events)
Proteins associated with higher risk
P19438	2654-19	Tumor necrosis factor receptor superfamily member 1A	2.07 (1.52,2.81)	4.11e-06	1.71 (1.14,2.55)	0.01	0.65
P20333	3152-57	Tumor necrosis factor receptor superfamily member 1B	2.15 (1.59,2.91)	7.07e-07	0.95 (0.63,1.42)	0.8	0.22
P20333	8368-102	Tumor necrosis factor receptor superfamily member 1B	2.02 (1.48,2.77)	1.16e-05	1.17 (0.78,1.75)	0.45	0.63
O75509	5404-53	Tumor necrosis factor receptor superfamily member 21	1.68 (1.13,2.51)	0.01	2.17 (1.32,3.54)	0.0021	0.27
Q9NS68	5131-15	Tumor necrosis factor receptor superfamily member 19	1.67 (1.24,2.25)	0.00072	1.49 (1,2.21)	0.055	0.29
Q9HAV5	3083-71	Tumor necrosis factor receptor superfamily member 27	1.21 (0.80,1.81)	0.36	1.28 (0.78,2.11)	0.32	0.65
Q969Z4	14112-40	Tumor necrosis factor receptor superfamily member 19L	1.08 (0.83,1.40)	0.57	0.95 (0.67,1.36)	0.79	0.73
Q13261	14054-17	Interleukin-15 receptor subunit alpha	1.73 (1.35,2.22)	1.78e-05	1.05 (0.79,1.4)	0.74	0.17
Q13261	3445-53	Interleukin-15 receptor subunit alpha	1.67 (1.09,2.54)	0.02	0.86 (0.50,1.49)	0.6	0.15
Q96PD4	14026-24	Interleukin-17F	1.16 (0.76,1.77)	0.5	1.08 (0.58,2.03)	0.8	0.68
P08174	5069-9	Complement decay-accelerating factor	1.59 (1.12,2.27)	0.0096	2.31 (1.42,3.77)	0.0076	0.1
Q08708	5066-134	CMRF35-like molecule 6	1.38 (1.05,1.83)	0.02	1.06 (0.73,1.53)	0.77	0.82
O95150	2968-61	Tumor necrosis factor ligand superfamily member 15	1.55 (1.15,2.08)	0.004	1.53 (1.05,2.23)	0.028	0.39
Q16627	2900-53	C-C motif chemokine 14	1.02 (0.84,1.24)	0.81	1.19 (0.92,1.55)	0.19	0.13
Q16663	18289-16	C-C motif chemokine 15	1.18 (0.95,1.45)	0.13	1.38 (1.03,1.85)	0.029	0.23
P09603	3738-54	Macrophage colony-stimulating factor 1	1.3 (0.97,1.73)	0.08	1.05 (0.73,1.52)	0.8	0.82
Q8TDQ0	11481-25	Hepatitis A virus cellular receptor 2	0.94 (0.82,1.08)	0.41	1.01 (0.84,1.21)	0.94	0.44
Q8TDQ0	5134-52	Hepatitis A virus cellular receptor 2	1.52 (1.17,1.97)	0.0016	1.27 (0.90,1.80)	0.17	0.98
P14778	2991-9	Interleukin-1 receptor type 1	1.31 (1.09,1.59)	0.0047	1.41 (1.05,1.89)	0.022	0.62
Q13478	14079-14	Interleukin-18 receptor 1	1.35 (1.08,1.69)	0.01	0.77 (0.57,1.05)	0.096	0.0077
Proteins associated with lower risk
Q9NP95	2763-66	Fibroblast growth factor 20	1.07 (0.65,1.76)	0.8	0.58 (0.30,1.14)	0.11	0.11
Q15389	2811-27	Angiopoietin-1	0.78 (0.69,0.87)	9.2e-06	1.07 (0.90,1.26)	0.44	0.00077
O43508	5939-42	Tumor necrosis factor ligand superfamily member 12	1.13 (0.79,1.61)	0.52	0.98 (0.59,1.64)	0.95	0.39
Analysis in CRIC participants with and without DM, of associations with ESRD alone for 17 KRIS proteins and 3 proteins of lower-risk previously reported by the Joslin investigators. 3 KRIS proteins had 2 aptamers. Significance threshold for replication was 0.05/20 or p<0.0025 . Bold denotes that protein replicated in CRIC for the outcome of ESRD. HR per log2 for outcome 10-year ESRD, fully adjust…

## Sheet: Table 9
Supplementary Data Table 9
Twenty Proteins Associated with Higher Risk of 4-year eGFR Decline Treated as a Continuous Variable in CRIC
			Adjusted for eGFR			Full Adjustment			Adjusted for eGFR			Full Adjustment
UniProt	SeqId	Full Protein Name	β per log2 (95%CI)	p	q	β per log2(95%CI)	p	q	β per MAD unit (95%CI)	p	q	β per MAD unit (95%CI)	p	q
P02760	15453-3	Alpha-1-microglobulin	-1.35 (-1.54,-1.16)	1.49e-42	3.61e-39	-0.71 (-0.9,-0.51)	1.25e-12	3.02e-09	-0.33 (-0.38,-0.28)	9.48e-37	2.29e-33	-0.14 (-0.19,-0.09)	2.65e-07	4.27e-04
O95633	3438-10	Follistatin-related protein 3	-1.23 (-1.44,-1.02)	2.67e-30	1.29e-27	-0.62 (-0.84,-0.4)	3.21e-08	1.94e-05	-0.26 (-0.31,-0.21)	7.74e-21	2.96e-18	-0.08 (-0.14,-0.02)	5.98e-03	1.33e-01
B1AKI9	8355-80	Isthmin-1	-1 (-1.29,-0.71)	1.50e-11	8.03e-10	-0.34 (-0.62,-0.06)	1.82e-02	2.28e-01	-0.11 (-0.15,-0.08)	3.37e-11	2.26e-09	-0.04 (-0.07,-0.01)	1.89e-02	2.30e-01
Q9GZX9	9234-8	Twisted gastrulation protein homolog 1	-0.98 (-1.21,-0.75)	5.77e-17	8.48e-15	-0.34 (-0.58,-0.09)	7.64e-03	1.42e-01	-0.17 (-0.21,-0.13)	1.80e-14	3.01e-12	-0.04 (-0.09,0.01)	8.43e-02	4.25e-01
P19235	19575-4	Erythropoietin receptor	-0.96 (-1.1,-0.82)	9.57e-39	1.54e-35	-0.36 (-0.51,-0.21)	2.47e-06	4.12e-04	-0.23 (-0.28,-0.19)	1.16e-28	1.40e-25	-0.05 (-0.1,-0.01)	1.27e-02	1.89e-01
P29317	4834-61	Ephrin type-A receptor 2	-0.95 (-1.1,-0.8)	1.15e-34	1.39e-31	-0.37 (-0.53,-0.22)	2.10e-06	3.75e-04	-0.24 (-0.29,-0.2)	5.98e-25	4.81e-22	-0.05 (-0.1,0)	4.15e-02	3.11e-01
Q2TAL6	15308-108	Brorin	-0.94 (-1.1,-0.79)	1.10e-30	7.56e-28	-0.48 (-0.64,-0.33)	2.55e-09	3.08e-06	-0.27 (-0.32,-0.22)	1.28e-29	2.05e-26	-0.12 (-0.17,-0.07)	1.00e-06	8.05e-04
Q86VZ4	15472-16	Low-density lipoprotein receptor-related protein 11	-0.93 (-1.13,-0.73)	1.85e-19	4.43e-17	-0.46 (-0.67,-0.26)	9.19e-06	1.30e-03	-0.19 (-0.24,-0.14)	9.64e-16	2.02e-13	-0.07 (-0.12,-0.02)	4.71e-03	1.25e-01
P19438	2654-19	Tumor necrosis factor receptor superfamily member 1A	-0.92 (-1.07,-0.76)	3.44e-31	2.77e-28	-0.47 (-0.63,-0.32)	3.95e-09	3.65e-06	-0.27 (-0.33,-0.21)	7.96e-21	2.96e-18	-0.08 (-0.14,-0.02)	9.75e-03	1.68e-01
P36955	9211-19	Pigment epithelium-derived factor	-0.91 (-1.2,-0.62)	5.28e-10	2.30e-08	-0.77 (-1.05,-0.48)	1.49e-07	5.14e-05	-0.12 (-0.16,-0.08)	3.40e-09	1.54e-07	-0.1 (-0.14,-0.06)	9.99e-07	8.05e-04
P52798	2614-28	Ephrin-A4	-0.88 (-1.08,-0.68)	5.17e-17	8.05e-15	-0.26 (-0.47,-0.05)	1.72e-02	2.22e-01	-0.17 (-0.22,-0.12)	8.48e-11	5.25e-09	0 (-0.05,0.05)	9.84e-01	9.97e-01
P84157	8005-1	Matrix-remodeling-associated protein 7	-0.87 (-1.02,-0.73)	2.65e-30	1.29e-27	-0.37 (-0.52,-0.22)	9.22e-07	2.21e-04	-0.22 (-0.27,-0.18)	5.11e-22	2.24e-19	-0.06 (-0.1,-0.01)	1.28e-02	1.89e-01
P15529	17682-1	Membrane cofactor protein	-0.87 (-1.11,-0.64)	2.00e-13	1.44e-11	-0.53 (-0.76,-0.3)	7.08e-06	1.04e-03	-0.15 (-0.2,-0.11)	6.03e-11	3.83e-09	-0.08 (-0.13,-0.03)	5.24e-04	3.57e-02
Q12805	8480-29	EGF-containing fibulin-like extracellular matrix protein 1	-0.87 (-1.05,-0.69)	3.90e-21	1.05e-18	-0.19 (-0.37,-0.01)	3.99e-02	3.10e-01	-0.18 (-0.22,-0.14)	4.64e-16	1.12e-13	-0.01 (-0.05,0.04)	8.11e-01	9.43e-01
Q8IZJ1	15394-79	Netrin receptor UNC5B	-0.87 (-1.02,-0.72)	3.71e-28	1.43e-25	-0.43 (-0.58,-0.27)	8.96e-08	3.61e-05	-0.24 (-0.28,-0.19)	3.99e-23	2.14e-20	-0.08 (-0.13,-0.04)	5.83e-04	3.84e-02
Q8IZJ1	7776-20	Netrin receptor UNC5B	-0.86 (-1.02,-0.71)	8.88e-27	2.86e-24	-0.47 (-0.63,-0.31)	1.24e-08	8.53e-06	-0.25 (-0.3,-0.21)	2.96e-24	2.04e-21	-0.11 (-0.16,-0.06)	2.31e-05	6.00e-03
Q14508	11388-75	WAP four-disulfide core domain protein 2	-0.85 (-1,-0.7)	3.85e-28	1.43e-25	-0.4 (-0.56,-0.24)	1.00e-06	2.21e-04	-0.26 (-0.31,-0.2)	3.67e-18	1.18e-15	-0.05 (-0.11,0.01)	1.31e-01	5.04e-01
O15197	5078-82	Ephrin type-B receptor 6	-0.85 (-1.08,-0.62)	4.38e-13	2.90e-11	-0.64 (-0.89,-0.4)	3.18e-07	9.02e-05	-0.14 (-0.19,-0.1)	2.23e-11	1.56e-09	-0.1 (-0.14,-0.05)	3.79e-05	8.71e-03
P12110	16753-46	Collagen alpha-2(VI) chain	-0.85 (-1.13,-0.57)	3.59e-09	1.31e-07	-0.25 (-0.52,0.02)	6.96e-02	3.88e-01	-0.1 (-0.13,-0.06)	4.71e-08	1.67e-06	-0.02 (-0.06,0.01)	1.50e-01	5.35e-01
Q8IU57	7192-37	Interferon lambda receptor 1	-0.78 (-1.05,-0.51)	1.84e-08	5.98e-07	-0.45 (-0.71,-0.19)	6.66e-04	3.19e-02	-0.08 (-0.12,-0.05)	8.95e-08	2.88e-06	-0.05 (-0.08,-0.02)	1.16e-03	5.82e-02
β-coefficients from linear regression are per log2 or MAD unit of protein. Bonferroni adjusted p value is 0.05/5000= 1x10-5. Q value is adjusted for FDR <0.05. Fully adjusted model includes age, gender, race, systolic blood pressure, tobacco use, body mass index, history of cardiovascular disease, eGFR, UPCR. All tests use two-sided, raw p-values.

[truncated: 7 more sheets: Table 10, Table 11, Table 12, Table 13, Table 14, Table 15, Table 16]
