# Supplementary material for: Proteomics of CKD progression in the chronic renal insufficiency cohort
Source: Nat Commun. 2023 Oct 10;14:6340. doi: 10.1038/s41467-023-41642-7 (PMC10564759; doi:10.1038/s41467-023-41642-7)
Supplement: Supplementary file 6 — Source Data [file 41467_2023_41642_MOESM6_ESM.xlsx]

## Sheet: Sheet1
Figure 2 Source Data
model	SeqId	TargetFullName	HR_CI	p	q
Unadjusted	10761-5	Transmembrane emp24 domain-containing protein 2	29 (22.3,37.7)	4.72594e-138	2.59389e-136
Unadjusted	9234-8	Twisted gastrulation protein homolog 1	18.1 (14.8,22)	1.16051e-179	1.24562e-177
Unadjusted	15453-3	Alpha-1-microglobulin	16.4 (13.7,19.7)	2.28674e-199	3.45154e-197
Unadjusted	6245-4	Nectin-2	16.3 (13.5,19.7)	1.02648e-185	1.23947e-183
Unadjusted	13381-49	Beta-1,4-galactosyltransferase 1	15.9 (12.6,19.9)	6.17596e-125	2.73669e-123
Unadjusted	2677-1	Epidermal growth factor receptor	0.0956 (0.0786,0.116)	2.02803e-122	8.59243e-121
Unadjusted	19584-33	Fibroblast growth factor 9	0.104 (0.0791,0.136)	8.75125e-61	1.48311e-59
Unadjusted	12862-14	Enhancer of filamentation 1	0.111 (0.0643,0.19)	1.89495e-15	9.15259e-15
Unadjusted	12760-34	Zinc finger protein 774	0.112 (0.0746,0.17)	1.89944e-25	1.4136e-24
Unadjusted	7246-4	FRAS1-related extracellular matrix protein 2	0.126 (0.0744,0.214)	1.61201e-14	7.26306e-14
eGFR adjusted	9234-8	Twisted gastrulation protein homolog 1	4.95 (3.87,6.32)	1.88729e-37	5.69726e-35
eGFR adjusted	15453-3	Alpha-1-microglobulin	4.55 (3.61,5.74)	6.59342e-38	2.27473e-35
eGFR adjusted	6245-4	Nectin-2	4.46 (3.51,5.66)	1.26636e-34	2.91264e-32
eGFR adjusted	2614-28	Ephrin-A4	4.29 (3.43,5.36)	1.85325e-37	5.69726e-35
eGFR adjusted	3438-10	Follistatin-related protein 3	4.26 (3.38,5.36)	6.30781e-35	1.60351e-32
eGFR adjusted	5359-65	Serine/threonine-protein kinase pim-1	0.269 (0.196,0.37)	5.96023e-16	2.32161e-14
eGFR adjusted	13025-4	Fibroblast growth factor receptor substrate 2	0.353 (0.218,0.573)	2.53843e-05	0.000208869
eGFR adjusted	12760-34	Zinc finger protein 774	0.386 (0.262,0.568)	1.40483e-06	1.51797e-05
eGFR adjusted	18380-78	Serum albumin	0.4 (0.325,0.492)	4.98764e-18	2.3618e-16
eGFR adjusted	6909-40	Alpha-1,6-mannosyl-glycoprotein 2-beta-N-acetylglucosaminyltransferase	0.406 (0.318,0.517)	2.62955e-13	7.65104e-12
Fully adjusted	9234-8	Twisted gastrulation protein homolog 1	2.8 (2.04,3.84)	1.52343e-10	1.05116e-07
Fully adjusted	10761-5	Transmembrane emp24 domain-containing protein 2	2.8 (1.86,4.2)	6.95479e-07	6.71833e-05
Fully adjusted	3438-10	Follistatin-related protein 3	2.69 (2.06,3.52)	4.67647e-13	7.52911e-10
Fully adjusted	17682-1	Membrane cofactor protein	2.47 (1.89,3.24)	4.73791e-11	3.81402e-08
Fully adjusted	11388-75	WAP four-disulfide core domain protein 2	2.35 (1.91,2.9)	8.87241e-16	2.14269e-12
Fully adjusted	12803-9	Zinc finger protein 329	0.478 (0.346,0.662)	8.4278e-06	0.0005008
Fully adjusted	17319-1	Selenoprotein H	0.534 (0.368,0.773)	0.000898254	0.0197208
Fully adjusted	11071-1	Interleukin-5	0.542 (0.382,0.769)	0.000589567	0.0140971
Fully adjusted	10362-35	Myc proto-oncogene protein	0.555 (0.434,0.711)	3.02175e-06	0.000231668
Fully adjusted	4890-10	Corticotropin	0.556 (0.385,0.805)	0.00188521	0.0332447
